# Supplementary material for: Methodologies and key considerations for implementing the International Classification of Diseases-11th revision morbidity coding: insights from a national pilot study in China
Source: J Am Med Inform Assoc. 2024 Mar 1;31(5):1084–92. doi: 10.1093/jamia/ocae031 (PMC11031236; doi:10.1093/jamia/ocae031)
Supplement: ocae031_Supplementary_Data [file ocae031_supplementary_data.zip]

Archive with 4 entries (3 files):
- ocae031_Supplementary_Data/
- ocae031_Supplementary_Data/Case summaries and diagnostic statments.xls
- ocae031_Supplementary_Data/Coding results of the subsample in ICD-11 exam.xls
- ocae031_Supplementary_Data/Questionnaires to collect feedback in the ICD-11 pilot program.docx
