# Supplementary material for: Methodologies and key considerations for implementing the International Classification of Diseases-11th revision morbidity coding: insights from a national pilot study in China
Source: J Am Med Inform Assoc. 2024 Mar 1;31(5):1084–92. doi: 10.1093/jamia/ocae031 (PMC11031236; doi:10.1093/jamia/ocae031)
Supplement: ocae031_Supplementary_Data [file ocae031_supplementary_data.zip › ocae031_Supplementary_Data/Case summaries and diagnostic statments.xls]

## Sheet: Cases and diagnoses
Chapter	Case Summary or Diagnostic Statement	Gold Standard of ICD-11 Coding	Correct Stem Code	Accuracy Considering the Entire Coding Field (%)	Accuracy Considering One Stem Code (%)	Incorrect Coding Results (N)
01-Infections	人类免疫缺陷病毒病合并细菌性脑膜炎 Human immunodeficiency virus disease with bacterial meningitis	1C62.2/1D01.0Z	1C62.2	70.7	82.8	Missing postcoordination (1) 1C62.2 Incorrect postcoordination (6) 1C62.2/1D01.0 1C62.2/1D01.Z 1C62.2/1D01.0Y Incorrect destination stem code (8) 1C60.2/1D01.0Z 1C62.Z 1C62.3 1D01.Y/1C62.Z 1D01.0Z/1C62.3 1D01.Y&XN487 Null (2)
02-Neoplasms	左乳外上象限浸润性导管癌 Invasive ductal carcinoma in the upper outer quadrant of left breast	2C61.0&XK8G&XA2Q54, or 2C61.0&XA2Q54&XK8G	2C61.0	84.5	94.8	Missing postcoordination (1) 2C61.0&XK8G Redundant postcoordination(2) 2C61.0&XK8G&XA1NS5&XA2Q54 2C61.0&XK8G&XA9CM2&XA2Q54 Incorrect postcoordination (3) 2C61.0&XA1NS5&XA9CM2 2C61.0&XK8G&XA1NS5 2C61.0&XK9J&XA2Q54 Incorrect destination stem code (1) 2C60&XK8G&XA1NS5&XH9C56 Null (2)
04-Immune system 13-Digestive system	过敏性紫癜性胃炎 Gastritis due to IgA vasculitis	DA42.Y/4A44.92	DA42.Y	77.6	94.8	Missing postcoordination (9) DA42.Y Incorrect postcoordination (1) DA42.Y/ME24.Y Incorrect destination stem code (2) DA42.Z DA42.Z/4A44.92 Null (1)
04-Immune system	X-连锁无丙种球蛋白血症 X-linked agammaglobulinemia	4A01.00	4A01.00	98.3	98.3	Null (1)
05-Endocrine, nutritional, metabolic	免疫球蛋白性淀粉样变性累及心脏 Immunoglobulinic amyloidosis with heart involvement	5D00.0&XA6H07	5D00.0	96.6	96.6	Null (2)
06-Mental and behavioural 08-Nervous system	晚发阿尔兹海默症所致轻度痴呆 Mild dementia caused by late onset Alzheimer disease	8A20/6D80.1&XS5W, or 6D80.1&XS5W/8A20	8A20	62.1	65.5	Missing postcoordination (19) 6D80.1&XS5W 6D80.1/8A20 Incorrect destination stem code (2) 6D80.Z 6D80.Z&XS5W/8A20 Null (1)
07-Sleep-wake	患者因1年以上重度失眠就诊 A patient visited the clinic because of severe insomnia for more than 1 year	7A00&XS25	7A00	94.8	96.6	Missing postcoordination (1) 7A00 Incorrect destination stem code (1) 7A01&XS25 Null (1)
07-Sleep-wake 12-Respiratory system	腺样体肥大引起的阻塞性睡眠呼吸暂停 Obstructive sleep apnea caused by adenoid hypertrophy	7A41/CA0F.1	7A41 or CA0F.1	98.3	98.3	Null (1)
08-Nervous system 21-Symptoms, signs, findings	偏瘫作为陈旧性脑出血后遗症 Hemiplegia as a sequela of old cerebral hemorrhage	MB53.Z/8B25.1	MB53.Z	84.5	91.4	Incorrect postcoordination (4) MB53.Z/8B00.Z MB53.Z/8B25.1/8B00.5 MB53.Z/8B25.3 Incorrect destination stem code (2) 8B25.0 8B25.1 Null (3)
10-Ear and mastoid 23-External causes	治疗性使用庆大霉素（正常剂量）时，导致耳毒性听力下降（提示：采用伤害-原因-机制三组分模型编码） Ototoxic hearing loss caused by gentamicin (normal dose) in therapeutic use (Instruction: please use the three-part model to indicate harm, cause and mode)	AB53/PL00&XM3YS5/PL13.2	AB53	51.7	81	Missing postcoordination (9) AB53/PL00 AB53/PL00&XM3YS5 AB53/PL13.2 Incorrect postcoordination (8) AB53&XK9J/NE60 AB53/NE60 AB53/NE60&XM3YS5 AB53/NE60&XM3YS5/PL00 AB53/NE60&XM3YS5/PL13.2 AB53/NE60/PL00&XM3YS5 AB53/PL00&XM3YS5/NE60 Incorrect destination stem code (5) AB51.1 PK80.AZ/AB53 PL00&XM3YS5 PL00&XM3YS5/AB53 PL00/AB5Z Null (6)
11-Circulatory system	急性前壁ST段抬高型心肌梗死 Acute myocardial infarction of anterior wall with ST elevation	BA41.0&XA7RE3	BA41.0	82.8	96.6	Missing postcoordination (8) BA41.0 Null (2)
12-Respiratory system	病人因气促、咳嗽和发烧入院。胸部X线示肺炎，痰培养示铜绿假单胞菌肺炎。 A patient was admitted due to shortness of breath, cough, and fever. Chest X-ray showed pneumonia, and sputum culture indicated Pseudomonas aeruginosa pneumonia.	CA40.05	CA40.05	87.9	96.6	Incorrect postcoordination (5) CA40.05/MG50.8Z Incorrect destination stem code (1) CA40.0Y&XN5PZ&XN022 Null (1)
12-Respiratory system	慢性阻塞性肺病伴慢性支气管炎 Chronic obstructive pulmonary disease with chronic bronchitis	CA22.1/CA20.1Z	CA22.1	74.1	94.8	Incorrect postcoordination (12) CA22.1/CA20.1 CA22.1/CA20.10 CA22.1/CA20.1Y CA22.1/CA20.1Z/CA20.13 CA22.1/CA20.Z CA22.1/CA40.Z Incorrect destination stem code (2) CA20.1Z CA22.Z Null (1)
13-Digestive system	溃疡性结肠炎引起的中毒性巨结肠 Toxic megacolon due to ulcerative colitis	DB32.20/DD71.Z	DB32.20, or DD71.Z	86.2	100	Missing postcoordination (6) DB32.20 Incorrect postcoordination (2) DB32.20/DD71 DB32.20/DD71.Y
14-Skin	耳垂瘢痕疙瘩 Earlobe keloid	EE60.00	EE60.00	98.3	98.3	Null (1)
15-Musculoskeletal system	第三腰椎管狭窄症 Third lumbar spinal stenosis	FA82&XA3N97	FA82	96.6	100	Redundant postcoordination (1) FA82&XA7MS2&XA3N97 Incorrect postcoordination (1) FA82&XA02R1
16-Genitourinary system	双侧卵巢滤泡囊肿 Bilateral ovarian follicular cysts	GA18.0&XK9J	GA18.0	96.6	98.3	Redundant postcoordination (1) GA18.0&XK9J&XA1QK0 Null (1)
17-Sexual health	性别不一致（开始于青春期） Gender incongruence (starting from adolescence)	HA60	HA60	94.8	94.8	Incorrect destination stem code (3) HA61 HA6Z
18-Pregnancy, childbirth…	孕14周，因自然流产入院，既往有习惯性流产史 The patient who was 14 weeks pregnant was admitted due to spontaneous abortion, with a history of habitual abortion.	JA00.09&XT65/GA33	JA00.09	81	81	Incorrect destination stem code (9) JA00&XT65/GA33 JA00.08&XT65/GA33 JA40.0&XT09 JA40.0&XT65 JA65.4 Null (2)
19-Perinatal and neonatal	分娩致婴儿头颅血肿 Cephalohematoma of infant caused by delivery	KA42.1	KA42.1	98.3	98.3	Incorrect destination stem code (1) NA0A.Y
20-Developmental anomalies	先天性右侧唇裂伴有右侧硬腭裂 Congenital right cleft lip with right cleft hard palate	LA40.0&XK9K/LA42.0&XK9K, or LA42.0&XK9K/LA40.0&XK9K	LA40.0, or LA42.0	75.9	93.1	Missing postcoordination (8) LA40.0&XK9K/LA42.0 LA42.0&XK9K/LA40.0 Incorrect postcoordination (2) LA40.0&XK9J/LA42.0&XK9K LA42.0&XK9K/LA40.0&XK9J Incorrect destination stem code (3) LA41.0&XK9K/LA42.0&XK9K LD27.0Y Null (1)
21-Symptoms, signs, findings	PSA升高 PSA elevation	MA14.1B	MA14.1B	100	100
22-Injury, poisoning	双侧肋骨多发性骨折 Multiple fractures of bilateral ribs	NA82.4&XK9J, or NA82.4&XK9J/PL2Z	NA82.4	94.8	94.8	Incorrect destination stem code (2) NA82.3Z&XK9J NA82.5&XK9J Null (1)
22-Injury, poisoning 23-External causes	烟花爆炸导致意外，左侧鼓膜穿孔 Left tympanic membrane perforation, caused by accident explosion of fireworks	NA0A.2&XK8G/PB55.1&XE6KQ	NA0A.2	15.5	87.9	Missing postcoordination (39) NA0A.2&XK8G/PB55.1 NA0A.2/PB55.1 Incorrect postcoordination (3) NA0A.2&XK8G/PB10 NA0A.2&XK8G/PB1Y Incorrect desination stem code (2) NA0C&XK8G&XA08X4/PB55.1&XE6KQ PB55.1&XE6KQ Null (5)
24-Factors influencing health	颈动脉支架植入后状态 Status after carotid artery stenting	QB50.Y	QB50.Y	70.7	70.7	Incorrect desination stem code (13) PK91.21 QB30.Y QB50.4 QB51.Y Null (4)
