# Supplementary material for: Methodologies and key considerations for implementing the International Classification of Diseases-11th revision morbidity coding: insights from a national pilot study in China
Source: J Am Med Inform Assoc. 2024 Mar 1;31(5):1084–92. doi: 10.1093/jamia/ocae031 (PMC11031236; doi:10.1093/jamia/ocae031)
Supplement: ocae031_Supplementary_Data [file ocae031_supplementary_data.zip › ocae031_Supplementary_Data/Coding results of the subsample in ICD-11 exam.xls]

## Sheet: Coding results of the subsample
C1	C2	C3	C4	C5	C6	C7	C8	C9	C10	C11	C12	C13	C14	C15	C16	C17	C18	C19	C20	C21	C22	C23	C24	C25	C26	C27	C28	C29	C30	C31	C32	C33	C34	C35	C36	C37	C38	C39	C40	C41	C42	C43	C44	C45	C46	C47	C48	C49	C50
1C62.2/1D01.0Z	1C62.2/1D01.0Z	1C62.2/1D01.0Z	1C62.2/1D01.0Z	1C62.2/1D01.0Z	1C62.2/1D01.0Z	1C62.2/1D01.0	1C62.2/1D01.0Z	1C62.Z	1C62.2/1D01.0Z	1C62.2/1D01.0Y	1C62.2/1D01.0Z	1C62.2	1C62.2/1D01.0Z	1C62.2/1D01.0Z	1C62.2/1D01.0Z	1C62.3	1C60.2/1D01.0Z	1C62.2/1D01.0Z	1C62.2/1D01.0Z	1C62.2/1D01.0Z	1C62.2/1D01.Z	1D01.Y/1C62.Z	1C62.2/1D01.0Z	1C62.2/1D01.0Z	1D01.0Z/1C62.3	1C62.2/1D01.0Z	1C62.2/1D01.Z	1C62.2/1D01.0Z	1C62.2/1D01.0Z	1C62.2/1D01.0Z	1C62.2/1D01.0Z	1C62.2/1D01.0Z	1C62.2/1D01.0Z	1C62.2/1D01.0Z		1C62.2/1D01.0Z	1C62.2/1D01.0Z	1C62.2/1D01.Z		1C62.2/1D01.0Z	1C62.2/1D01.0Z	1C60.2/1D01.0Z	1C62.2/1D01.0Z	1C62.2/1D01.0Z	1D01.Y&XN487	1C62.2/1D01.0Z	1C62.2/1D01.0Z	1C62.2/1D01.0Z	1C62.2/1D01.0Z
2C61.0&XK8G&XA2Q54	2C60&XK8G&XA1NS5&XH9C56	2C61.0&XK8G&XA2Q54	2C61.0&XK8G&XA2Q54	2C61.0&XK8G&XA2Q54	2C61.0&XK8G&XA9CM2&XA2Q54	2C61.0&XK8G&XA2Q54	2C61.0&XK8G&XA2Q54	2C61.0&XK8G	2C61.0&XK8G&XA2Q54	2C61.0&XA1NS5&XA9CM2	2C61.0&XK8G&XA2Q54	2C61.0&XK8G&XA2Q54	2C61.0&XK8G&XA2Q54	2C61.0&XK9J&XA2Q54	2C61.0&XK8G&XA2Q54	2C61.0&XK8G&XA2Q54	2C61.0&XK8G&XA2Q54	2C61.0&XK8G&XA2Q54		2C61.0&XK8G&XA2Q54	2C61.0&XK8G&XA2Q54	2C61.0&XK8G&XA2Q54	2C61.0&XK8G&XA2Q54	2C61.0&XK8G&XA2Q54	2C61.0&XK8G&XA2Q54	2C61.0&XK8G&XA2Q54	2C61.0&XK8G&XA2Q54	2C61.0&XK8G&XA2Q54	2C61.0&XK8G&XA1NS5&XA2Q54	2C61.0&XK8G&XA2Q54	2C61.0&XK8G&XA2Q54	2C61.0&XK8G&XA2Q54	2C61.0&XK8G&XA2Q54	2C61.0&XK8G&XA2Q54	2C61.0&XK8G&XA1NS5	2C61.0&XK8G&XA2Q54	2C61.0&XK8G&XA2Q54	2C61.0&XK8G&XA2Q54		2C61.0&XK8G&XA2Q54	2C61.0&XK8G&XA2Q54	2C61.0&XK8G&XA2Q54	2C61.0&XK8G&XA2Q54	2C61.0&XK8G&XA2Q54	2C61.0&XK8G&XA2Q54	2C61.0&XK8G&XA2Q54	2C61.0&XK8G&XA2Q54	2C61.0&XK8G&XA2Q54	2C61.0&XK8G&XA2Q54
DA42.Y/ME24.Y	DA42.Y	DA42.Y/4A44.92	DA42.Y/4A44.92	DA42.Y/4A44.92	DA42.Y	DA42.Y/4A44.92	DA42.Y/4A44.92	DA42.Y/4A44.92	DA42.Y/4A44.92	DA42.Y	DA42.Y/4A44.92	DA42.Y	DA42.Y/4A44.92	DA42.Y/4A44.92	DA42.Y/4A44.92	DA42.Y	DA42.Y	DA42.Y/4A44.92	DA42.Y/4A44.92	DA42.Y	DA42.Y/4A44.92	DA42.Y/4A44.92	DA42.Y/4A44.92	DA42.Y/4A44.92	DA42.Y/4A44.92	DA42.Y/4A44.92	DA42.Y/4A44.92	DA42.Y/4A44.92	DA42.Y/4A44.92	DA42.Z	DA42.Y/4A44.92	DA42.Y/4A44.92	DA42.Y/4A44.92	DA42.Y/4A44.92	DA42.Y/4A44.92	DA42.Y/4A44.92	DA42.Y/4A44.92	DA42.Y/4A44.92		DA42.Y/4A44.92	DA42.Y/4A44.92	DA42.Y/4A44.92	DA42.Y/4A44.92	DA42.Y/4A44.92	DA42.Y	DA42.Y/4A44.92	DA42.Y/4A44.92	DA42.Y/4A44.92	DA42.Y
4A01.00	4A01.00	4A01.00	4A01.00	4A01.00	4A01.00	4A01.00	4A01.00	4A01.00	4A01.00	4A01.00	4A01.00	4A01.00	4A01.00	4A01.00	4A01.00	4A01.00	4A01.00	4A01.00	4A01.00	4A01.00	4A01.00	4A01.00	4A01.00	4A01.00	4A01.00	4A01.00	4A01.00	4A01.00	4A01.00	4A01.00	4A01.00	4A01.00	4A01.00	4A01.00	4A01.00	4A01.00	4A01.00	4A01.00		4A01.00	4A01.00	4A01.00	4A01.00	4A01.00	4A01.00	4A01.00	4A01.00	4A01.00	4A01.00
5D00.0&XA6H07	5D00.0&XA6H07	5D00.0&XA6H07	5D00.0&XA6H07	5D00.0&XA6H07	5D00.0&XA6H07	5D00.0&XA6H07	5D00.0&XA6H07	5D00.0&XA6H07	5D00.0&XA6H07	5D00.0&XA6H07	5D00.0&XA6H07	5D00.0&XA6H07	5D00.0&XA6H07	5D00.0&XA6H07	5D00.0&XA6H07	5D00.0&XA6H07	5D00.0&XA6H07	5D00.0&XA6H07	5D00.0&XA6H07		5D00.0&XA6H07	5D00.0&XA6H07	5D00.0&XA6H07	5D00.0&XA6H07	5D00.0&XA6H07	5D00.0&XA6H07	5D00.0&XA6H07	5D00.0&XA6H07	5D00.0&XA6H07	5D00.0&XA6H07	5D00.0&XA6H07	5D00.0&XA6H07	5D00.0&XA6H07	5D00.0&XA6H07	5D00.0&XA6H07	5D00.0&XA6H07	5D00.0&XA6H07	5D00.0&XA6H07		5D00.0&XA6H07	5D00.0&XA6H07	5D00.0&XA6H07	5D00.0&XA6H07	5D00.0&XA6H07	5D00.0&XA6H07	5D00.0&XA6H07	5D00.0&XA6H07	5D00.0&XA6H07	5D00.0&XA6H07
6D80.1&XS5W	8A20/6D80.1&XS5W	6D80.1&XS5W/8A20	8A20/6D80.1&XS5W	8A20/6D80.1&XS5W	6D80.1&XS5W	6D80.1&XS5W/8A20	6D80.1&XS5W/8A20	6D80.1&XS5W	8A20/6D80.1&XS5W	6D80.1&XS5W	6D80.1&XS5W/8A20	6D80.Z	6D80.1&XS5W	6D80.1&XS5W	8A20/6D80.1&XS5W	6D80.1&XS5W	6D80.1&XS5W	8A20/6D80.1&XS5W	8A20/6D80.1&XS5W	6D80.1&XS5W	8A20/6D80.1&XS5W	6D80.1&XS5W/8A20	6D80.1&XS5W	8A20/6D80.1&XS5W	6D80.1&XS5W	6D80.1&XS5W/8A20	6D80.Z&XS5W/8A20	6D80.1&XS5W/8A20	8A20/6D80.1&XS5W	6D80.1&XS5W/8A20	6D80.1&XS5W	6D80.1&XS5W	6D80.1&XS5W/8A20	6D80.1&XS5W	6D80.1&XS5W/8A20	6D80.1/8A20	8A20/6D80.1&XS5W	8A20/6D80.1&XS5W		6D80.1&XS5W/8A20	6D80.1&XS5W/8A20	8A20/6D80.1&XS5W	8A20/6D80.1&XS5W	8A20/6D80.1&XS5W	6D80.1&XS5W	6D80.1&XS5W	6D80.1&XS5W/8A20	6D80.1&XS5W/8A20	6D80.1&XS5W/8A20
7A00&XS25	7A00&XS25	7A00&XS25	7A00&XS25	7A00&XS25	7A00&XS25	7A00&XS25	7A00&XS25	7A00	7A00&XS25	7A00&XS25	7A00&XS25	7A00&XS25	7A00&XS25	7A00&XS25	7A00&XS25	7A00&XS25	7A00&XS25	7A00&XS25	7A00&XS25	7A00&XS25	7A00&XS25	7A00&XS25	7A00&XS25	7A00&XS25	7A00&XS25	7A00&XS25	7A00&XS25	7A00&XS25	7A01&XS25	7A00&XS25	7A00&XS25	7A00&XS25	7A00&XS25	7A00&XS25	7A00&XS25	7A00&XS25	7A00&XS25	7A00&XS25		7A00&XS25	7A00&XS25	7A00&XS25	7A00&XS25	7A00&XS25	7A00&XS25	7A00&XS25	7A00&XS25	7A00&XS25	7A00&XS25
7A41/CA0F.1	7A41/CA0F.1	7A41/CA0F.1	7A41/CA0F.1	7A41/CA0F.1	7A41/CA0F.1	7A41/CA0F.1	7A41/CA0F.1	7A41/CA0F.1	7A41/CA0F.1	7A41/CA0F.1	7A41/CA0F.1	7A41/CA0F.1	7A41/CA0F.1	7A41/CA0F.1	7A41/CA0F.1	7A41/CA0F.1	7A41/CA0F.1	7A41/CA0F.1	7A41/CA0F.1	7A41/CA0F.1	7A41/CA0F.1	7A41/CA0F.1	7A41/CA0F.1	7A41/CA0F.1	7A41/CA0F.1	7A41/CA0F.1	7A41/CA0F.1	7A41/CA0F.1	7A41/CA0F.1	7A41/CA0F.1	7A41/CA0F.1	7A41/CA0F.1	7A41/CA0F.1	7A41/CA0F.1	7A41/CA0F.1	7A41/CA0F.1	7A41/CA0F.1	7A41/CA0F.1		7A41/CA0F.1	7A41/CA0F.1	7A41/CA0F.1	7A41/CA0F.1	7A41/CA0F.1	7A41/CA0F.1	7A41/CA0F.1	7A41/CA0F.1	7A41/CA0F.1	7A41/CA0F.1
	MB53.Z/8B25.3	MB53.Z/8B25.1	MB53.Z/8B25.1	MB53.Z/8B25.1	8B25.1	MB53.Z/8B25.1	MB53.Z/8B25.1/8B00.5	8B25.0	MB53.Z/8B25.1	MB53.Z/8B25.1	MB53.Z/8B25.1	MB53.Z/8B25.1	MB53.Z/8B25.1	MB53.Z/8B25.1	MB53.Z/8B25.1	MB53.Z/8B25.1	MB53.Z/8B25.1	MB53.Z/8B25.1	MB53.Z/8B25.1	MB53.Z/8B25.1	MB53.Z/8B25.1	MB53.Z/8B25.1	MB53.Z/8B25.1	MB53.Z/8B25.1	MB53.Z/8B25.1	MB53.Z/8B25.1	MB53.Z/8B25.1	MB53.Z/8B25.1	MB53.Z/8B25.1	MB53.Z/8B25.1	MB53.Z/8B25.1	MB53.Z/8B00.Z	MB53.Z/8B25.1	MB53.Z/8B25.1		MB53.Z/8B25.1	MB53.Z/8B25.1	MB53.Z/8B25.1		MB53.Z/8B25.1	MB53.Z/8B25.1	MB53.Z/8B25.1	MB53.Z/8B25.1	MB53.Z/8B25.1	MB53.Z/8B00.Z	MB53.Z/8B25.1	MB53.Z/8B25.1	MB53.Z/8B25.1	MB53.Z/8B25.1
PL00/AB5Z	AB51.1	AB53/PL00&XM3YS5	AB53/PL00&XM3YS5/PL13.2	AB53/PL00&XM3YS5/PL13.2	AB53&XK9J/NE60	AB53/PL00&XM3YS5/PL13.2		AB53/NE60	AB53/NE60/PL00&XM3YS5	AB53/PL00	AB53/NE60&XM3YS5/PL13.2	AB53/NE60&XM3YS5	AB53/PL00&XM3YS5	AB53/PL00&XM3YS5/NE60	AB53/PL00&XM3YS5/PL13.2	AB53/PL13.2	AB53/PL00&XM3YS5/PL13.2	AB53/PL00&XM3YS5/PL13.2		AB53/PL00&XM3YS5/PL13.2	AB53/PL00&XM3YS5/PL13.2	PL00&XM3YS5	AB53/PL00&XM3YS5/PL13.2	AB53/PL00&XM3YS5/PL13.2	AB53/NE60&XM3YS5/PL13.2	AB53/PL00&XM3YS5/PL13.2	AB53/PL00&XM3YS5/PL13.2	AB53/PL00&XM3YS5/PL13.2		AB53/PL00&XM3YS5/PL13.2	PL00&XM3YS5/AB53	AB53/PL00&XM3YS5/PL13.2	AB53/PL00&XM3YS5/PL13.2	PK80.AZ/AB53		AB53/PL00&XM3YS5/PL13.2	AB53/PL00&XM3YS5/PL13.2	AB53/PL00&XM3YS5/PL13.2		AB53/PL00&XM3YS5/PL13.2	AB53/PL00&XM3YS5	AB53/PL00&XM3YS5/PL13.2	AB53/PL00&XM3YS5/PL13.2	AB53/PL00&XM3YS5/PL13.2		AB53/PL00&XM3YS5	AB53/NE60&XM3YS5/PL00	AB53/PL00&XM3YS5/PL13.2	AB53/PL00&XM3YS5/PL13.2
BA41.0&XA7RE3	BA41.0	BA41.0&XA7RE3	BA41.0&XA7RE3	BA41.0&XA7RE3	BA41.0	BA41.0&XA7RE3	BA41.0&XA7RE3	BA41.0	BA41.0&XA7RE3	BA41.0	BA41.0&XA7RE3	BA41.0&XA7RE3	BA41.0&XA7RE3	BA41.0&XA7RE3	BA41.0&XA7RE3	BA41.0	BA41.0	BA41.0&XA7RE3		BA41.0	BA41.0&XA7RE3	BA41.0&XA7RE3	BA41.0&XA7RE3	BA41.0&XA7RE3	BA41.0&XA7RE3	BA41.0&XA7RE3	BA41.0&XA7RE3	BA41.0&XA7RE3	BA41.0	BA41.0&XA7RE3	BA41.0&XA7RE3	BA41.0&XA7RE3	BA41.0&XA7RE3	BA41.0&XA7RE3	BA41.0&XA7RE3	BA41.0&XA7RE3	BA41.0&XA7RE3	BA41.0&XA7RE3		BA41.0&XA7RE3	BA41.0&XA7RE3	BA41.0&XA7RE3	BA41.0&XA7RE3	BA41.0&XA7RE3	BA41.0&XA7RE3	BA41.0&XA7RE3	BA41.0&XA7RE3	BA41.0&XA7RE3	BA41.0&XA7RE3
CA40.05	CA40.05	CA40.05	CA40.05	CA40.05	CA40.05	CA40.05	CA40.05	CA40.05	CA40.05	CA40.05	CA40.05	CA40.05/MG50.8Z	CA40.05	CA40.05	CA40.05	CA40.05	CA40.05/MG50.8Z	CA40.05	CA40.05	CA40.05	CA40.05	CA40.05/MG50.8Z	CA40.05	CA40.05	CA40.05	CA40.05	CA40.05	CA40.05	CA40.05	CA40.05	CA40.05	CA40.05	CA40.05	CA40.05		CA40.05/MG50.8Z	CA40.05	CA40.05	CA40.05	CA40.05	CA40.05/MG50.8Z	CA40.05	CA40.05	CA40.05	CA40.0Y&XN5PZ&XN022	CA40.05	CA40.05	CA40.05	CA40.05
CA22.1/CA20.1Z	CA22.1/CA20.1	CA22.1/CA20.1Z	CA22.1/CA20.Z	CA22.1/CA20.1Z	CA22.1/CA40.Z	CA22.1/CA20.1	CA22.1/CA20.1Z/CA20.13	CA22.Z	CA22.1/CA20.1Z	CA22.1/CA20.1Z	CA22.1/CA20.1Z	CA22.1/CA20.1Z	CA22.1/CA20.1Z	CA22.1/CA20.1Z	CA22.1/CA20.1Z	CA22.1/CA20.1Z	CA22.1/CA20.1Z	CA22.1/CA20.1Z	CA22.1/CA20.1Z	CA22.1/CA20.Z	CA22.1/CA20.1Z	CA22.1/CA20.1Z	CA22.1/CA20.1Z	CA22.1/CA20.1Z	CA22.1/CA20.1Z	CA22.1/CA20.1Z	CA22.1/CA20.1Z	CA22.1/CA20.1Z	CA22.1/CA20.1Z	CA20.1Z	CA22.1/CA20.1Z	CA22.1/CA20.1Z	CA22.1/CA20.1Z	CA22.1/CA20.1Z	CA22.1/CA20.1Y	CA22.1/CA20.1Z	CA22.1/CA20.1Z	CA22.1/CA20.1Z		CA22.1/CA20.1Z	CA22.1/CA20.1Z	CA22.1/CA20.1Z	CA22.1/CA20.1Z	CA22.1/CA20.1Z	CA22.1/CA20.10	CA22.1/CA20.1Z	CA22.1/CA20.1Z	CA22.1/CA20.1	CA22.1/CA20.10
DB32.20/DD71.Z	DB32.20	DB32.20/DD71.Z	DB32.20/DD71.Z	DB32.20/DD71.Z	DB32.20	DB32.20/DD71	DB32.20/DD71.Z	DB32.20/DD71.Z	DB32.20/DD71.Z	DB32.20	DB32.20/DD71.Z	DB32.20	DB32.20/DD71.Z	DB32.20/DD71.Z	DB32.20/DD71.Z	DB32.20/DD71.Z	DB32.20/DD71.Z	DB32.20/DD71.Z	DB32.20/DD71.Z	DB32.20	DB32.20/DD71.Z	DB32.20/DD71.Z	DB32.20/DD71.Z	DB32.20/DD71.Z	DB32.20/DD71.Z	DB32.20/DD71.Z	DB32.20/DD71.Z	DB32.20/DD71.Z	DB32.20/DD71.Z	DB32.20/DD71.Z	DB32.20/DD71.Z	DB32.20/DD71.Z	DB32.20/DD71.Z	DB32.20/DD71.Z	DB32.20/DD71.Z	DB32.20/DD71.Z	DB32.20	DB32.20/DD71.Z	DB32.20/DD71.Z	DB32.20/DD71.Z	DB32.20/DD71.Z	DB32.20/DD71.Z	DB32.20/DD71.Z	DB32.20/DD71.Z	DB32.20/DD71.Y	DB32.20/DD71.Z	DB32.20/DD71.Z	DB32.20/DD71.Z	DB32.20/DD71.Z
EE60.00	EE60.00	EE60.00	EE60.00	EE60.00	EE60.00	EE60.00	EE60.00	EE60.00	EE60.00	EE60.00	EE60.00	EE60.00	EE60.00	EE60.00	EE60.00	EE60.00	EE60.00	EE60.00	EE60.00	EE60.00	EE60.00	EE60.00	EE60.00	EE60.00	EE60.00	EE60.00	EE60.00	EE60.00	EE60.00	EE60.00	EE60.00	EE60.00	EE60.00	EE60.00	EE60.00	EE60.00	EE60.00	EE60.00		EE60.00	EE60.00	EE60.00	EE60.00	EE60.00	EE60.00	EE60.00	EE60.00	EE60.00	EE60.00
FA82&XA3N97	FA82&XA3N97	FA82&XA3N97	FA82&XA3N97	FA82&XA3N97	FA82&XA3N97	FA82&XA3N97	FA82&XA3N97	FA82&XA3N97	FA82&XA3N97	FA82&XA3N97	FA82&XA3N97	FA82&XA3N97	FA82&XA3N97	FA82&XA3N97	FA82&XA3N97	FA82&XA3N97	FA82&XA3N97	FA82&XA3N97	FA82&XA3N97	FA82&XA3N97	FA82&XA3N97	FA82&XA3N97	FA82&XA3N97	FA82&XA3N97	FA82&XA3N97	FA82&XA3N97	FA82&XA3N97	FA82&XA3N97	FA82&XA7MS2&XA3N97	FA82&XA02R1	FA82&XA3N97	FA82&XA3N97	FA82&XA3N97	FA82&XA3N97	FA82&XA3N97	FA82&XA3N97	FA82&XA3N97	FA82&XA3N97	FA82&XA3N97	FA82&XA3N97	FA82&XA3N97	FA82&XA3N97	FA82&XA3N97	FA82&XA3N97	FA82&XA3N97	FA82&XA3N97	FA82&XA3N97	FA82&XA3N97	FA82&XA3N97
GA18.0&XK9J	GA18.0&XK9J	GA18.0&XK9J	GA18.0&XK9J	GA18.0&XK9J	GA18.0&XK9J	GA18.0&XK9J	GA18.0&XK9J	GA18.0&XK9J	GA18.0&XK9J	GA18.0&XK9J	GA18.0&XK9J	GA18.0&XK9J	GA18.0&XK9J	GA18.0&XK9J	GA18.0&XK9J	GA18.0&XK9J	GA18.0&XK9J	GA18.0&XK9J	GA18.0&XK9J	GA18.0&XK9J	GA18.0&XK9J	GA18.0&XK9J	GA18.0&XK9J	GA18.0&XK9J	GA18.0&XK9J	GA18.0&XK9J	GA18.0&XK9J	GA18.0&XK9J	GA18.0&XK9J	GA18.0&XK9J	GA18.0&XK9J	GA18.0&XK9J	GA18.0&XK9J	GA18.0&XK9J	GA18.0&XK9J	GA18.0&XK9J	GA18.0&XK9J	GA18.0&XK9J		GA18.0&XK9J	GA18.0&XK9J	GA18.0&XK9J	GA18.0&XK9J	GA18.0&XK9J	GA18.0&XK9J	GA18.0&XK9J	GA18.0&XK9J&XA1QK0	GA18.0&XK9J	GA18.0&XK9J
HA60	HA60	HA6Z	HA60	HA60	HA60	HA60	HA60	HA60	HA60	HA60	HA60	HA60	HA60	HA60	HA60	HA60	HA60	HA60	HA60	HA60	HA60	HA60	HA60	HA60	HA60	HA60	HA61	HA60	HA60	HA60	HA60	HA60	HA60	HA60	HA6Z	HA60	HA60	HA60	HA60	HA60	HA60	HA60	HA60	HA60	HA60	HA60	HA60	HA60	HA60
JA00.09&XT65/GA33	JA00.08&XT65/GA33	JA00.09&XT65/GA33	JA00.09&XT65/GA33	JA00.09&XT65/GA33	JA40.0&XT65	JA00.09&XT65/GA33	JA00.09&XT65/GA33	JA40.0&XT65	JA00.09&XT65/GA33	JA00&XT65/GA33	JA00.09&XT65/GA33	JA00.09&XT65/GA33	JA00.09&XT65/GA33	JA00.09&XT65/GA33	JA00.09&XT65/GA33	JA00.09&XT65/GA33	JA00.09&XT65/GA33	JA00.09&XT65/GA33	JA00.09&XT65/GA33	JA00.09&XT65/GA33	JA00.09&XT65/GA33	JA65.4	JA00.09&XT65/GA33	JA00.09&XT65/GA33	JA00.09&XT65/GA33	JA00.09&XT65/GA33	JA00.09&XT65/GA33	JA00.09&XT65/GA33	JA40.0&XT09	JA00.09&XT65/GA33	JA00.08&XT65/GA33	JA00.09&XT65/GA33	JA00.09&XT65/GA33	JA65.4		JA00.09&XT65/GA33	JA00.09&XT65/GA33	JA00.09&XT65/GA33		JA00.09&XT65/GA33	JA00.09&XT65/GA33	JA00.09&XT65/GA33	JA00.09&XT65/GA33	JA00.09&XT65/GA33	JA40.0&XT65	JA00.09&XT65/GA33	JA00.09&XT65/GA33	JA00.09&XT65/GA33	JA00.09&XT65/GA33
KA42.1	KA42.1	KA42.1	KA42.1	KA42.1	KA42.1	KA42.1	KA42.1	KA42.1	KA42.1	KA42.1	KA42.1	KA42.1	KA42.1	KA42.1	KA42.1	KA42.1	KA42.1	KA42.1	KA42.1	KA42.1	KA42.1	KA42.1	KA42.1	KA42.1	KA42.1	KA42.1	KA42.1	KA42.1	KA42.1	NA0A.Y	KA42.1	KA42.1	KA42.1	KA42.1	KA42.1	KA42.1	KA42.1	KA42.1	KA42.1	KA42.1	KA42.1	KA42.1	KA42.1	KA42.1	KA42.1	KA42.1	KA42.1	KA42.1	KA42.1
LA42.0&XK9K/LA40.0	LD27.0Y	LA40.0&XK9K/LA42.0&XK9K	LA42.0&XK9K/LA40.0&XK9K	LA40.0&XK9K/LA42.0&XK9K	LD27.0Y	LA42.0&XK9K/LA40.0	LA42.0&XK9K/LA40.0&XK9J	LA40.0&XK9K/LA42.0	LA40.0&XK9K/LA42.0&XK9K	LA40.0&XK9K/LA42.0	LA42.0&XK9K/LA40.0&XK9K	LA40.0&XK9K/LA42.0&XK9K	LA40.0&XK9K/LA42.0&XK9K	LA42.0&XK9K/LA40.0&XK9K	LA40.0&XK9K/LA42.0&XK9K	LA40.0&XK9K/LA42.0&XK9K	LA40.0&XK9K/LA42.0&XK9K	LA40.0&XK9K/LA42.0&XK9K	LA40.0&XK9K/LA42.0&XK9K	LA42.0&XK9K/LA40.0&XK9K	LA40.0&XK9K/LA42.0&XK9K	LA40.0&XK9K/LA42.0&XK9K	LA40.0&XK9K/LA42.0&XK9K	LA40.0&XK9K/LA42.0&XK9K	LA40.0&XK9K/LA42.0&XK9K	LA40.0&XK9K/LA42.0&XK9K	LA40.0&XK9K/LA42.0&XK9K	LA40.0&XK9K/LA42.0&XK9K	LA42.0&XK9K/LA40.0	LA40.0&XK9K/LA42.0&XK9K	LA40.0&XK9K/LA42.0&XK9K	LA42.0&XK9K/LA40.0	LA40.0&XK9K/LA42.0&XK9K	LA42.0&XK9K/LA40.0&XK9K	LA42.0&XK9K/LA40.0	LA40.0&XK9K/LA42.0&XK9K	LA40.0&XK9K/LA42.0&XK9K	LA40.0&XK9K/LA42.0&XK9K		LA40.0&XK9K/LA42.0&XK9K	LA40.0&XK9K/LA42.0&XK9K	LA40.0&XK9K/LA42.0&XK9K	LA40.0&XK9K/LA42.0&XK9K	LA42.0&XK9K/LA40.0&XK9K	LA42.0&XK9K/LA40.0	LA40.0&XK9K/LA42.0&XK9K	LA40.0&XK9K/LA42.0&XK9K	LA40.0&XK9K/LA42.0&XK9K	LA40.0&XK9K/LA42.0&XK9K
MA14.1B	MA14.1B	MA14.1B	MA14.1B	MA14.1B	MA14.1B	MA14.1B	MA14.1B	MA14.1B	MA14.1B	MA14.1B	MA14.1B	MA14.1B	MA14.1B	MA14.1B	MA14.1B	MA14.1B	MA14.1B	MA14.1B	MA14.1B	MA14.1B	MA14.1B	MA14.1B	MA14.1B	MA14.1B	MA14.1B	MA14.1B	MA14.1B	MA14.1B	MA14.1B	MA14.1B	MA14.1B	MA14.1B	MA14.1B	MA14.1B	MA14.1B	MA14.1B	MA14.1B	MA14.1B	MA14.1B	MA14.1B	MA14.1B	MA14.1B	MA14.1B	MA14.1B	MA14.1B	MA14.1B	MA14.1B	MA14.1B	MA14.1B
NA82.4&XK9J	NA82.4&XK9J	NA82.4&XK9J	NA82.4&XK9J	NA82.4&XK9J	NA82.4&XK9J	NA82.4&XK9J	NA82.4&XK9J	NA82.4&XK9J	NA82.5&XK9J	NA82.4&XK9J	NA82.4&XK9J	NA82.4&XK9J	NA82.4&XK9J	NA82.4&XK9J	NA82.4&XK9J	NA82.4&XK9J	NA82.4&XK9J	NA82.4&XK9J	NA82.4&XK9J	NA82.4&XK9J	NA82.4&XK9J	NA82.4&XK9J	NA82.4&XK9J	NA82.4&XK9J	NA82.4&XK9J	NA82.4&XK9J	NA82.4&XK9J	NA82.4&XK9J	NA82.4&XK9J	NA82.3Z&XK9J	NA82.4&XK9J	NA82.4&XK9J	NA82.4&XK9J	NA82.4&XK9J	NA82.4&XK9J	NA82.4&XK9J	NA82.4&XK9J	NA82.4&XK9J		NA82.4&XK9J	NA82.4&XK9J	NA82.4&XK9J	NA82.4&XK9J	NA82.4&XK9J	NA82.4&XK9J	NA82.4&XK9J	NA82.4&XK9J/PL2Z	NA82.4&XK9J	NA82.4&XK9J
NA0A.2&XK8G/PB10	NA0A.2&XK8G/PB55.1	NA0A.2&XK8G/PB55.1&XE6KQ	NA0A.2&XK8G/PB55.1	NA0A.2&XK8G/PB55.1	NA0A.2&XK8G/PB55.1	NA0A.2&XK8G/PB55.1		NA0A.2/PB55.1	NA0A.2&XK8G/PB55.1	NA0A.2&XK8G/PB55.1	NA0A.2&XK8G/PB55.1	NA0A.2&XK8G/PB55.1	NA0A.2&XK8G/PB55.1&XE6KQ	PB55.1&XE6KQ	NA0A.2&XK8G/PB55.1	NA0A.2&XK8G/PB55.1	NA0A.2&XK8G/PB55.1	NA0A.2&XK8G/PB55.1			NA0A.2&XK8G/PB55.1	NA0A.2&XK8G/PB55.1	NA0A.2&XK8G/PB55.1	NA0A.2&XK8G/PB55.1	NA0A.2&XK8G/PB55.1	NA0A.2&XK8G/PB55.1&XE6KQ	NA0A.2&XK8G/PB55.1&XE6KQ	NA0A.2&XK8G/PB1Y	NA0A.2&XK8G/PB55.1	NA0A.2&XK8G/PB55.1	NA0A.2&XK8G/PB55.1	NA0A.2&XK8G/PB55.1&XE6KQ	NA0A.2&XK8G/PB55.1&XE6KQ	NA0A.2&XK8G/PB55.1		NA0A.2&XK8G/PB55.1	NA0A.2&XK8G/PB55.1	NA0A.2&XK8G/PB55.1		NA0A.2&XK8G/PB55.1&XE6KQ	NA0C&XK8G&XA08X4/PB55.1&XE6KQ	NA0A.2&XK8G/PB55.1	NA0A.2&XK8G/PB55.1	NA0A.2&XK8G/PB55.1	NA0A.2&XK8G/PB10	NA0A.2&XK8G/PB55.1&XE6KQ	NA0A.2&XK8G/PB55.1	NA0A.2&XK8G/PB55.1	NA0A.2&XK8G/PB55.1
QB50.4	QB30.Y	QB50.4	QB50.Y	QB51.Y	PK91.21	QB50.Y		QB30.Y	QB50.Y	QB51.Y	QB50.Y	QB51.Y	QB50.Y	QB51.Y	QB50.Y	QB50.Y	QB50.Y	QB50.Y	QB50.Y	QB50.Y	QB50.Y	QB50.Y	QB50.Y	QB50.Y	QB50.Y	QB50.Y	QB50.Y	QB50.Y		QB50.Y	QB50.Y	QB50.Y	QB50.Y	QB51.Y	QB50.4	QB50.Y	QB50.Y	QB50.Y		QB50.Y	QB50.Y	QB50.Y	QB50.Y	QB50.Y		QB50.Y	QB50.Y	QB50.Y	QB50.Y
[truncated: 8 more columns]
